# Supplementary material for: Autism common variants associated with white matter alterations at birth: cross-sectional fixel-based analyses of 221 European term-born neonates from the developing human connectome project
Source: Transl Psychiatry. 2025 Feb 4;15:40. doi: 10.1038/s41398-025-03252-3 (PMC11794609; doi:10.1038/s41398-025-03252-3)
Supplement: Supplementary file 2 — Supplementary Table 1 [file 41398_2025_3252_MOESM2_ESM.xlsx]

## Sheet: Log_FC
			GA	PMA	TBV	euro_Anc_PC1	euro_Anc_PC2	euro_Anc_PC3	sex	ASD_imputed_PRS_Pt_1e-08	ASD_imputed_PRS_Pt_1e-06	ASD_imputed_PRS_Pt_1e-05	ASD_imputed_PRS_Pt_0.0001	ASD_imputed_PRS_Pt_0.001	ASD_imputed_PRS_Pt_0.01	ASD_imputed_PRS_Pt_0.05	ASD_imputed_PRS_Pt_0.1	ASD_imputed_PRS_Pt_0.5	ASD_imputed_PRS_Pt_1
SCR.L	ASD_imputed_PRS_Pt_1e-08	R2	0.00232944	0.000233618	0.250578	5.4075e-06	0.000152938	0.000151812	0.0012429	0.000195755
		Beta	0.00565198	0.00265782	0.0758184	-0.000208635	-0.00110594	0.00110421	-0.00702601	-0.00124416
		P_val	0.0958995	0.596903	1.51509e-42	0.93585	0.668686	0.669836	0.223183	0.62829
	ASD_imputed_PRS_Pt_1e-06	R2	0.00217686	0.000285904	0.250804	1.67133e-06	0.000171811	0.000166434	0.00123778		0.00019268
		Beta	0.00542732	0.00292372	0.0755261	-0.000115547	-0.0011702	0.00115255	-0.00701266		-0.00121412
		P_val	0.10741	0.558543	1.43376e-42	0.96431	0.650137	0.655293	0.224138		0.631003
	ASD_imputed_PRS_Pt_1e-05	R2	0.00217549	0.000291398	0.251059	5.14202e-06	0.000200779	0.000174404	0.00112175			0.000152104
		Beta	0.00542603	0.00295209	0.0755472	-0.000203586	-0.00126916	0.00117879	-0.00674436			-0.0010965
		P_val	0.10756	0.554836	1.36489e-42	0.937449	0.623961	0.647723	0.247159			0.669576
	ASD_imputed_PRS_Pt_0.0001	R2	0.00224704	0.000285528	0.251629	1.30038e-07	0.000195349	0.00020018	0.00133475				9.37893e-05
		Beta	0.00552099	0.0029218	0.0755966	-3.23183e-05	-0.00125215	0.0012623	-0.00732353				0.000859579
		P_val	0.102034	0.558912	1.20926e-42	0.990044	0.628745	0.624536	0.207023				0.737579
	ASD_imputed_PRS_Pt_0.001	R2	0.00243759	0.000158452	0.255486	3.30438e-05	0.000264496	0.000221446	0.00187831					0.00395648
		Beta	0.00574635	0.00218152	0.0765442	0.00051678	-0.00145361	0.00132698	-0.00870334					0.00558255
		P_val	0.0851911	0.659715	1.15372e-43	0.840614	0.569501	0.602731	0.130478					0.0286506
	ASD_imputed_PRS_Pt_0.01	R2	0.00382685	1.86656e-06	0.260695	9.95574e-05	0.00028838	1.99456e-05	0.00205972						0.0130718
		Beta	0.00726012	0.000238391	0.0773279	0.000895906	-0.00151684	0.000399512	-0.00907456						0.0101783
		P_val	0.027038	0.960829	9.60749e-46	0.719872	0.541734	0.872455	0.10387						5.54581e-05
	ASD_imputed_PRS_Pt_0.05	R2	0.00280577	0.000116658	0.257211	0.000138271	0.000303295	0.000145607	0.0018318							0.0128555
		Beta	0.00616926	0.00187023	0.0765438	0.00105767	-0.0015558	0.00107599	-0.00854323							0.00998829
		P_val	0.0581152	0.698058	2.51479e-45	0.672777	0.531744	0.664728	0.125208							6.42704e-05
	ASD_imputed_PRS_Pt_0.1	R2	0.00271073	0.000144528	0.254629	6.18657e-05	0.000462635	3.72889e-05	0.00140423								0.00690838
		Beta	0.00606705	0.00208223	0.0761044	0.000707034	-0.00192997	0.000546764	-0.00746669								0.0073608
		P_val	0.0672378	0.671447	4.77402e-44	0.781362	0.448135	0.82939	0.186938								0.00368445
	ASD_imputed_PRS_Pt_0.5	R2	0.00264618	8.78286e-05	0.252991	4.79392e-05	0.000618693	4.26002e-05	0.00123159									0.00692814
		Beta	0.0059916	0.00162695	0.0758092	0.000621653	-0.00224318	0.000584139	-0.00699117									0.00740652
		P_val	0.0705392	0.740871	7.14809e-44	0.80697	0.380469	0.817835	0.21635									0.00363493
	ASD_imputed_PRS_Pt_1	R2	0.00275197	6.47878e-05	0.253921	5.6968e-05	0.000596959	2.80927e-05	0.00123689										0.00732117
		Beta	0.00611417	0.00139907	0.0759685	0.000677985	-0.00220059	0.000474883	-0.00700615										0.00762478
		P_val	0.0648827	0.776128	4.88157e-44	0.789732	0.388404	0.851453	0.214838										0.00277798
SCR.R	ASD_imputed_PRS_Pt_1e-08	R2	0.0020938	0.00146191	0.231775	0.000185641	2.00331e-05	4.62394e-05	5.03183e-05	9.26903e-05
		Beta	0.00556498	0.00690483	0.0757282	-0.00126954	-0.000415687	0.000632888	-0.00146817	-0.000889115
		P_val	0.102702	0.17229	3.17074e-42	0.626037	0.872785	0.807805	0.799682	0.730555
	ASD_imputed_PRS_Pt_1e-06	R2	0.0019909	0.00156253	0.232284	0.000170134	2.43632e-05	4.66607e-05	4.69285e-05		0.000233549
		Beta	0.00539033	0.0070984	0.075485	-0.00121072	-0.000457638	0.000633775	-0.00141808		-0.0013882
		P_val	0.111339	0.158109	2.62391e-42	0.640697	0.859779	0.806868	0.806326		0.58453
	ASD_imputed_PRS_Pt_1e-05	R2	0.00202386	0.00155452	0.233032	0.000156844	2.33222e-05	6.27982e-05	5.87603e-05			6.33032e-06
		Beta	0.00543519	0.00708118	0.075589	-0.00116772	-0.000449224	0.0007346	-0.00160308			0.000232312
		P_val	0.10868	0.15946	2.34066e-42	0.654278	0.86287	0.776865	0.783973			0.928296
	ASD_imputed_PRS_Pt_0.0001	R2	0.00211972	0.00156485	0.233043	0.000124562	4.68526e-05	7.38075e-05	9.48955e-05				0.000467947
		Beta	0.00556892	0.00710367	0.0755544	-0.00103879	-0.000636852	0.000796016	-0.00202798				0.00199401
		P_val	0.100227	0.157509	1.96098e-42	0.689403	0.806345	0.758333	0.727198				0.438789
	ASD_imputed_PRS_Pt_0.001	R2	0.00224575	0.00123262	0.236981	3.41541e-05	6.63054e-05	7.92019e-05	0.000235533					0.00403761
		Beta	0.00572813	0.00631896	0.0765606	-0.000545635	-0.000755846	0.000824174	-0.00320073					0.0058568
		P_val	0.0872511	0.204477	1.73315e-43	0.832411	0.768126	0.747286	0.578533					0.0222125
	ASD_imputed_PRS_Pt_0.01	R2	0.00340479	0.000639968	0.240831	7.81358e-06	7.14089e-05	3.43733e-07	0.000262887						0.0106093
		Beta	0.00711195	0.00458425	0.0771875	-0.000260658	-0.00078389	-5.44676e-05	-0.00336687						0.00952295
		P_val	0.0319047	0.350132	4.31242e-45	0.917689	0.754744	0.982706	0.54904						0.000180238
	ASD_imputed_PRS_Pt_0.05	R2	0.00242903	0.00122836	0.236849	1.18159e-05	6.55833e-05	4.2947e-05	0.000158089							0.00674542
		Beta	0.00596135	0.00630265	0.0762819	-0.000321101	-0.000751343	0.000606883	-0.00260648							0.007514
		P_val	0.0729734	0.201447	6.12997e-44	0.900105	0.767451	0.810869	0.6462							0.00299617
	ASD_imputed_PRS_Pt_0.1	R2	0.00237533	0.00128313	0.235205	3.68488e-05	0.000126911	4.32056e-06	7.60632e-05								0.00384601
		Beta	0.00589817	0.00644329	0.0759626	-0.000566692	-0.00104979	0.000193287	-0.00180475								0.00570378
		P_val	0.0788596	0.195745	3.00378e-43	0.826129	0.68356	0.940038	0.752317								0.025672
	ASD_imputed_PRS_Pt_0.5	R2	0.00231415	0.00116005	0.234051	5.02299e-05	0.000178433	7.08679e-06	4.84985e-05									0.00347919
		Beta	0.00581902	0.00614067	0.075726	-0.000660853	-0.00125108	0.000247432	-0.0014408									0.00545087
		P_val	0.0831365	0.219073	4.72327e-43	0.797816	0.629286	0.923338	0.801257									0.0339324
	ASD_imputed_PRS_Pt_1	R2	0.00238658	0.00109144	0.234666	4.34103e-05	0.000171792	3.04575e-06	4.92022e-05										0.00373806
		Beta	0.00591323	0.00596366	0.0758454	-0.000614641	-0.001226	0.00016239	-0.0014512										0.00565824
		P_val	0.0782579	0.2328	3.62068e-43	0.811615	0.635466	0.949658	0.799694										0.027861

## Sheet: FD
			GA	PMA	euro_Anc_PC1	euro_Anc_PC2	euro_Anc_PC3	sex	ASD_imputed_PRS_Pt_1e-08	ASD_imputed_PRS_Pt_1e-06	ASD_imputed_PRS_Pt_1e-05	ASD_imputed_PRS_Pt_0.0001	ASD_imputed_PRS_Pt_0.001	ASD_imputed_PRS_Pt_0.01	ASD_imputed_PRS_Pt_0.05	ASD_imputed_PRS_Pt_0.1	ASD_imputed_PRS_Pt_0.5	ASD_imputed_PRS_Pt_1
SCR.L	ASD_imputed_PRS_Pt_1e-08	R2	0.00867544	0.148791	0.0015619	0.00160564	7.65409e-09	0.0327802	0.00149883
		Beta	0.0035941	0.0149432	0.00120762	-0.00123622	2.7108e-06	-0.0109803	0.00118469
		P_val	0.0820916	8.30434e-12	0.459368	0.453156	0.998692	0.000816416	0.468566
	ASD_imputed_PRS_Pt_1e-06	R2	0.00948669	0.148534	0.00140737	0.00147783	2.58345e-06	0.0320136		0.00113423
		Beta	0.00374284	0.0149266	0.00114357	-0.00118445	-4.96588e-05	-0.0108111		0.00101806
		P_val	0.0692157	8.72771e-12	0.482575	0.471827	0.975986	0.000940225		0.528414
	ASD_imputed_PRS_Pt_1e-05	R2	0.0095113	0.147969	0.00157423	0.00126864	5.41954e-06	0.0326923			0.000893662
		Beta	0.00374795	0.0148873	0.00121557	-0.00110083	-7.18604e-05	-0.0110472			0.000918767
		P_val	0.0689133	9.5471e-12	0.457828	0.505049	0.965232	0.000834274			0.575795
	ASD_imputed_PRS_Pt_0.0001	R2	0.00881499	0.147811	0.00107627	0.00113159	3.17596e-05	0.028921				0.00269358
		Beta	0.0036139	0.0148784	0.00100265	-0.00104003	-0.000173872	-0.0103624				-0.00159317
		P_val	0.0793922	9.16806e-12	0.538612	0.528364	0.915839	0.00162259				0.330979
	ASD_imputed_PRS_Pt_0.001	R2	0.00926584	0.146965	0.000700176	0.0011324	2.75859e-05	0.0290416					0.00637686
		Beta	0.00369904	0.0148369	0.000812897	-0.00103834	-0.000161967	-0.0103376					-0.00243929
		P_val	0.071285	9.09448e-12	0.618788	0.526956	0.921305	0.00153664					0.134115
	ASD_imputed_PRS_Pt_0.01	R2	0.00999641	0.144325	0.00161599	0.00154704	3.93783e-05	0.0322412						0.00101001
		Beta	0.00386517	0.0147628	0.00123319	-0.00121275	-0.000194092	-0.010858						0.00097367
		P_val	0.0622364	1.60828e-11	0.451889	0.461689	0.906458	0.0009036						0.551926
	ASD_imputed_PRS_Pt_0.05	R2	0.00986862	0.146885	0.00192585	0.00164022	2.13768e-05	0.032653							0.00353307
		Beta	0.0038202	0.0148341	0.00134779	-0.00124881	-0.000142569	-0.0109266							0.00180829
		P_val	0.0633701	1.01743e-11	0.410599	0.447576	0.930863	0.000818933							0.265382
	ASD_imputed_PRS_Pt_0.1	R2	0.0101551	0.145127	0.00201347	0.00205422	0.000106136	0.0318825								0.00515499
		Beta	0.00387778	0.0147562	0.00137677	-0.0014039	-0.000318975	-0.0107873								0.00219738
		P_val	0.0593442	1.23983e-11	0.399536	0.394815	0.846509	0.000926485								0.178226
	ASD_imputed_PRS_Pt_0.5	R2	0.00986035	0.141643	0.00169097	0.00194727	5.82746e-05	0.0315293									0.00200993
		Beta	0.00382091	0.0146679	0.00125957	-0.00137367	-0.000236256	-0.0107288									0.00137955
		P_val	0.0638115	2.29295e-11	0.44122	0.408603	0.886239	0.00101745									0.401176
	ASD_imputed_PRS_Pt_1	R2	0.00981725	0.142044	0.00163819	0.00181772	5.33486e-05	0.031506										0.00131225
		Beta	0.00381418	0.0146992	0.00124062	-0.0013256	-0.000226294	-0.010726										0.00111602
		P_val	0.0645423	2.21497e-11	0.44869	0.424885	0.891184	0.00102843										0.497677
SCR.R	ASD_imputed_PRS_Pt_1e-08	R2	0.00876056	0.150127	0.00012668	0.00216528	0.000536106	0.0492302	0.00523253
		Beta	0.00353584	0.014695	0.000336699	-0.00140544	-0.000702358	-0.0131737	0.00216704
		P_val	0.0743845	2.71062e-12	0.829494	0.37371	0.657812	3.19021e-05	0.167276
	ASD_imputed_PRS_Pt_1e-06	R2	0.0102644	0.149887	5.72579e-05	0.00189693	0.000663115	0.0473708		0.00531416
		Beta	0.00381148	0.0146795	0.000225818	-0.00131375	-0.000778886	-0.0128749		0.00215737
		P_val	0.0535792	2.80019e-12	0.884873	0.404983	0.622278	4.4368e-05		0.163986
	ASD_imputed_PRS_Pt_1e-05	R2	0.0102092	0.148104	7.87313e-05	0.00163722	0.000845974	0.047587			0.000790975
		Beta	0.00380148	0.0145813	0.000266135	-0.0012243	-0.000878963	-0.0130484			0.000846221
		P_val	0.0551522	4.32828e-12	0.865695	0.440859	0.579429	4.55868e-05			0.592018
	ASD_imputed_PRS_Pt_0.0001	R2	0.00957741	0.14795	7.16154e-06	0.00151877	0.00102719	0.0435743				0.00196796
		Beta	0.00368785	0.0145729	8.00713e-05	-0.00117959	-0.000968055	-0.0124524				-0.00133318
		P_val	0.062922	4.23716e-12	0.959276	0.457406	0.541022	9.1697e-05				0.397694
	ASD_imputed_PRS_Pt_0.001	R2	0.00999495	0.147273	3.79324e-06	0.00154409	0.00100085	0.0440209					0.00396142
		Beta	0.00376115	0.0145406	-5.85761e-05	-0.00118703	-0.000955105	-0.0124601					-0.00188221
		P_val	0.0570748	4.34621e-12	0.970305	0.452914	0.545565	8.23868e-05					0.229766
	ASD_imputed_PRS_Pt_0.01	R2	0.0109769	0.143675	0.00011965	0.00198068	0.0011433	0.047546						0.0018798
		Beta	0.00396525	0.0144202	0.000328511	-0.00134342	-0.00102387	-0.0129088						0.00130043
		P_val	0.0466276	8.02378e-12	0.834691	0.396211	0.519049	4.52034e-05						0.40849
	ASD_imputed_PRS_Pt_0.05	R2	0.0107457	0.146763	0.000249748	0.00211852	0.000999301	0.0481958							0.00629903
		Beta	0.00390265	0.0145166	0.000475167	-0.00138945	-0.000954301	-0.012996							0.0023638
		P_val	0.04813	4.29362e-12	0.762168	0.378472	0.545067	3.77448e-05							0.129539
	ASD_imputed_PRS_Pt_0.1	R2	0.0110291	0.144842	0.000250806	0.00264143	0.00145242	0.0469245								0.00724666
		Beta	0.00395636	0.0144321	0.000475707	-0.00155853	-0.00115519	-0.0128121								0.00255061
		P_val	0.0451245	5.52229e-12	0.761491	0.325116	0.465368	4.67219e-05								0.103818
	ASD_imputed_PRS_Pt_0.5	R2	0.0108897	0.139216	0.000179507	0.00280291	0.00135024	0.0462662									0.00544739
		Beta	0.00393108	0.0142363	0.000401771	-0.00161346	-0.00111335	-0.0127236									0.00222344
		P_val	0.0468287	1.37497e-11	0.797649	0.311542	0.482163	5.39484e-05									0.158774
	ASD_imputed_PRS_Pt_1	R2	0.0109163	0.139293	0.000174001	0.00265139	0.00136375	0.0461504										0.00452947
		Beta	0.00393756	0.0142505	0.000395839	-0.00156736	-0.00112011	-0.012709										0.00202988
		P_val	0.0467354	1.40502e-11	0.800863	0.325338	0.480328	5.58029e-05										0.198968

## Sheet: FDC
			GA	PMA	TBV	euro_Anc_PC1	euro_Anc_PC2	euro_Anc_PC3	sex	ASD_imputed_PRS_Pt_1e-08	ASD_imputed_PRS_Pt_1e-06	ASD_imputed_PRS_Pt_1e-05	ASD_imputed_PRS_Pt_0.0001	ASD_imputed_PRS_Pt_0.001	ASD_imputed_PRS_Pt_0.01	ASD_imputed_PRS_Pt_0.05	ASD_imputed_PRS_Pt_0.1	ASD_imputed_PRS_Pt_0.5	ASD_imputed_PRS_Pt_1
SCR.L	ASD_imputed_PRS_Pt_1e-08	R2	0.00432525	0.050314	0.0366274	0.000958984	0.0024706	8.87517e-07	0.0115736	0.000237151
		Beta	0.00432926	0.0219255	0.0162944	0.00156181	-0.00249865	4.74593e-05	-0.012052	0.000769778
		P_val	0.120101	2.59423e-07	9.36602e-06	0.46324	0.239522	0.982185	0.0113869	0.715152
	ASD_imputed_PRS_Pt_1e-06	R2	0.00463975	0.0501397	0.0376109	0.000887135	0.00239293	1.07335e-07	0.0115072		2.09833e-05
		Beta	0.004454	0.0217645	0.0164407	0.00149643	-0.00245488	-1.64529e-05	-0.0120193		0.000225223
		P_val	0.1076	2.73296e-07	7.24105e-06	0.480599	0.247161	0.993806	0.0116451		0.913567
	ASD_imputed_PRS_Pt_1e-05	R2	0.00464394	0.0500909	0.0376269	0.00090627	0.00233123	1.3006e-07	0.0114105			2.94167e-05
		Beta	0.00445635	0.021757	0.0164404	0.0015193	-0.00243099	-1.80951e-05	-0.0120914			0.000271062
		P_val	0.107438	2.76664e-07	7.20866e-06	0.475904	0.253323	0.993182	0.0119953			0.897742
	ASD_imputed_PRS_Pt_0.0001	R2	0.00438151	0.0500917	0.0376783	0.000739981	0.00211597	3.20258e-06	0.0105888				0.00104866
		Beta	0.00433367	0.0217541	0.0164437	0.00137043	-0.00231653	-8.97499e-05	-0.0115951				-0.00161569
		P_val	0.117338	2.67127e-07	6.91918e-06	0.518841	0.275745	0.96613	0.0153225				0.442586
	ASD_imputed_PRS_Pt_0.001	R2	0.00447801	0.0507445	0.0362034	0.000706532	0.00225584	1.1783e-06	0.0105822					0.000744785
		Beta	0.00437812	0.0219451	0.016197	0.00134326	-0.0023863	-5.44117e-05	-0.0116124					-0.00136153
		P_val	0.113545	2.28271e-07	1.03573e-05	0.528601	0.260667	0.97946	0.0153948					0.517658
	ASD_imputed_PRS_Pt_0.01	R2	0.00620729	0.0443278	0.0405481	0.00142742	0.00266844	5.6325e-05	0.0130122						0.007178
		Beta	0.00519765	0.0206509	0.0171431	0.00190693	-0.0025937	-0.00037739	-0.0128212						0.00423976
		P_val	0.0605176	9.8314e-07	2.69772e-06	0.366532	0.217355	0.857515	0.00682207						0.0436815
	ASD_imputed_PRS_Pt_0.05	R2	0.00541281	0.0475383	0.0397443	0.00171522	0.00278247	4.96316e-06	0.0129092							0.0110079
		Beta	0.00481672	0.0212224	0.0169136	0.00209401	-0.00264892	-0.000111668	-0.0127487							0.00519553
		P_val	0.0779352	3.69462e-07	2.9941e-06	0.319831	0.205466	0.957274	0.00675487							0.0122644
	ASD_imputed_PRS_Pt_0.1	R2	0.00546635	0.0475189	0.0390361	0.00159335	0.00340179	8.96496e-05	0.0119338								0.00926878
		Beta	0.00484301	0.0212235	0.0167503	0.00201699	-0.00294183	-0.00047656	-0.0122358								0.00479271
		P_val	0.0771846	3.94196e-07	3.81821e-06	0.338757	0.162692	0.820311	0.00932332								0.0217102
	ASD_imputed_PRS_Pt_0.5	R2	0.00523618	0.0465876	0.0380969	0.00139556	0.00358051	5.82297e-05	0.0113656									0.00652421
		Beta	0.00473776	0.0210632	0.0165366	0.00188543	-0.00303341	-0.000383898	-0.0119384									0.0040402
		P_val	0.0847907	5.52645e-07	5.32299e-06	0.372347	0.153633	0.855278	0.0114393									0.0545767
	ASD_imputed_PRS_Pt_1	R2	0.00530096	0.0462779	0.0383894	0.00137916	0.00340942	6.42031e-05	0.0113915										0.00562374
		Beta	0.00477008	0.021019	0.0166044	0.00187519	-0.00295624	-0.000403553	-0.0119519										0.00375649
		P_val	0.0832727	6.17599e-07	5.04365e-06	0.375745	0.164291	0.848305	0.0114455										0.074493
SCR.R	ASD_imputed_PRS_Pt_1e-08	R2	0.00387302	0.054216	0.0388132	0.000120606	0.00241286	0.00021013	0.0125672	0.0015465
		Beta	0.00407425	0.0226351	0.0166817	0.000550833	-0.00245576	-0.000726259	-0.0124899	0.00195498
		P_val	0.123044	2.47699e-08	1.88984e-06	0.78495	0.223041	0.718729	0.00576857	0.329007
	ASD_imputed_PRS_Pt_1e-06	R2	0.00462547	0.05283	0.0412832	6.47674e-05	0.0022237	0.000264905	0.0125795		0.00127008
		Beta	0.00442278	0.0222184	0.0171302	0.000402118	-0.00235353	-0.000812889	-0.012498		0.00174263
		P_val	0.092242	3.67031e-08	9.38098e-07	0.841564	0.242228	0.686062	0.00576444		0.376475
	ASD_imputed_PRS_Pt_1e-05	R2	0.00459002	0.0527157	0.0410028	8.81076e-05	0.0020371	0.000310166	0.0127005			0.000389188
		Beta	0.00440614	0.0221975	0.017068	0.000471124	-0.00226001	-0.000878823	-0.0126867			0.00098054
		P_val	0.0939089	3.93158e-08	1.04753e-06	0.815884	0.263561	0.662257	0.00559876			0.624658
	ASD_imputed_PRS_Pt_0.0001	R2	0.00440785	0.0528602	0.0408288	4.0726e-05	0.00206731	0.000364815	0.0118027				0.000225634
		Beta	0.00432287	0.0222248	0.0170236	0.00031974	-0.0022772	-0.000952653	-0.0121747				-0.000745347
		P_val	0.100719	3.80467e-08	1.10704e-06	0.874243	0.260173	0.635794	0.00754548				0.709531
	ASD_imputed_PRS_Pt_0.001	R2	0.00446839	0.0529651	0.03999	4.06072e-05	0.0021469	0.000351259	0.0118414					0.000105417
		Beta	0.00434945	0.0222973	0.0169298	0.000320265	-0.00231521	-0.000934311	-0.0122166					-0.000509426
		P_val	0.0984831	3.71538e-08	1.41297e-06	0.874447	0.251306	0.642197	0.00745961					0.799047
	ASD_imputed_PRS_Pt_0.01	R2	0.00612925	0.0467807	0.0439176	0.000251708	0.00247229	0.000652179	0.0139322						0.00747704
		Beta	0.00513658	0.0210984	0.0177434	0.000796381	-0.00248288	-0.00127714	-0.0131941						0.00430348
		P_val	0.0507409	1.55073e-07	3.52294e-07	0.690906	0.213455	0.522267	0.00340188						0.0311089
	ASD_imputed_PRS_Pt_0.05	R2	0.00525762	0.0503478	0.0428825	0.000349012	0.00255344	0.000403323	0.0137016							0.00977197
		Beta	0.00472116	0.0217208	0.0174724	0.000939407	-0.00252366	-0.00100113	-0.0130622							0.00486838
		P_val	0.0692574	5.11473e-08	4.36156e-07	0.638508	0.204579	0.613561	0.00355947							0.0135644
	ASD_imputed_PRS_Pt_0.1	R2	0.00530225	0.0503405	0.0421861	0.000295848	0.00310561	0.00071728	0.0127547								0.00813234
		Beta	0.00474364	0.0217249	0.0173176	0.000864365	-0.00279545	-0.00134061	-0.0125803								0.0044647
		P_val	0.0687668	5.49538e-08	5.67166e-07	0.666113	0.162986	0.501806	0.00499392								0.0244967
	ASD_imputed_PRS_Pt_0.5	R2	0.00513609	0.0491887	0.0413152	0.000235452	0.00336075	0.000654307	0.0121952									0.00664794
		Beta	0.00466656	0.0215247	0.0171266	0.000770195	-0.00292275	-0.00127982	-0.0122987									0.00405599
		P_val	0.0738553	8.09518e-08	7.70166e-07	0.700902	0.147667	0.522102	0.00613769									0.0422142
	ASD_imputed_PRS_Pt_1	R2	0.00521563	0.0487957	0.0416397	0.000233745	0.00321636	0.000681094	0.0122203										0.00596701
		Beta	0.00470562	0.021465	0.0171983	0.000767756	-0.0028556	-0.0013072	-0.0123113										0.00384824
		P_val	0.0719568	9.30143e-08	7.18294e-07	0.702221	0.157037	0.514137	0.00613678										0.0544059
